# Supplementary material for: Multiresistant Bacteria Isolated from Intestinal Faeces of Farm Animals in Austria
Source: Antibiotics (Basel). 2021 Apr 20;10(4):466. doi: 10.3390/antibiotics10040466 (PMC8073873; doi:10.3390/antibiotics10040466)
Supplement: Supplementary file 1 [file antibiotics-10-00466-s001.zip]

Archive with 1 entries (1 files):
- Table S1_30032021.pdf
